# Supplementary material for: The New Horizon of Antipsychotics beyond the Classic Dopaminergic Hypothesis—The Case of the Xanomeline–Trospium Combination: A Systematic Review
Source: Pharmaceuticals (Basel). 2024 May 9;17(5):610. doi: 10.3390/ph17050610 (PMC11124398; doi:10.3390/ph17050610)
Supplement: Supplementary file 1 [file pharmaceuticals-17-00610-s001.zip]

Archive with 1 entries (1 files):
- pharmaceuticals-2988719-supplementary.pdf
